# Supplementary material for: Response and resilience of karst subterranean estuary communities to precipitation impacts
Source: Ecol Evol. 2023 Aug 14;13(8):e10415. doi: 10.1002/ece3.10415 (PMC10425610; doi:10.1002/ece3.10415)
Supplement: Supplementary file 5 — Table S1 [file ECE3-13-e10415-s001.xlsx]

## Sheet: Specific density per census
Supplementary table I.- Average density and standard deviation per species
	2011-7			2012-1			2012-7			2015-1			2018-7			2019-1			2019-6			2021-11
Porifera	3.09	/	9.37	3.12	/	11.49	5.34	/	14.05	6.09	/	16.24	7.21	/	18.53	5.19	/	16.56	5.61	/	13.8	4.44	/	15.25
Acarnus innominatus	2.67	/	5.96	8.15	/	22.05	8.15	/	19.94	1.21	/	4.02	5.19	/	15.56	1.48	/	4.44	6.67	/	11.55	0.74	/	2.22
Aciculites higginsii	0	/	0	0	/	0	0	/	0	0	/	0	0	/	0	0	/	0	0	/	0	0.74	/	2.22
Agelas	1.33	/	2.98	5.19	/	10.42	2.22	/	4.71	4.85	/	9.47	3.7	/	8.89	5.93	/	12.22	6.67	/	20	4.44	/	11.06
Calcarea sp. 2	14.67	/	29.21	5.93	/	13.1	19.26	/	28.17	10.91	/	17.71	17.78	/	23.33	29.63	/	42.05	24.44	/	19.72	5.93	/	5.21
Calcarea sp. 4	0	/	0	0	/	0	0	/	0	0	/	0	0	/	0	0	/	0	0	/	0	0	/	0
Chondrosida	0	/	0	0	/	0	0	/	0	0.61	/	2.01	2.96	/	8.89	4.44	/	11.06	4.44	/	8.82	5.93	/	13.52
Clathrina hondurensis	0	/	0	0	/	0	0	/	0	0	/	0	3.7	/	8.89	0.74	/	2.22	6.67	/	11.06	1.48	/	4.44
Diplastrella megastella	0	/	0	0.74	/	2.22	14.07	/	21.46	20.61	/	40.49	28.89	/	40.55	1.48	/	4.44	25.19	/	26.83	27.41	/	20.4
Discodermia adhaerens	2.67	/	5.96	0	/	0	5.19	/	9.3	9.7	/	15.88	14.81	/	25.12	17.04	/	39.32	0	/	0	0	/	0
Gastrophanella sp.	0	/	0	2.96	/	4.84	2.22	/	4.71	5.45	/	7.19	1.48	/	2.94	0.74	/	2.22	0.74	/	2.22	0	/	0
Geodia neptuni	16	/	15.35	17.78	/	25.39	20	/	26.25	15.76	/	19.84	3.7	/	7.54	10.37	/	14.19	0.74	/	2.22	0.74	/	2.22
Geodia sp. 1	10.67	/	13.82	8.15	/	13.24	15.56	/	17.32	18.79	/	23.63	13.33	/	18.86	5.93	/	4.01	8.15	/	19.94	1.48	/	2.94
Geodia sp. 2	6.67	/	9.43	10.37	/	26.27	5.93	/	13.52	1.21	/	4.02	2.22	/	6.67	8.89	/	17.95	0.74	/	2.22	6.67	/	8.82
Haliclona (Reniera) mucififrosa	0	/	0	0	/	0	0	/	0	0	/	0	0	/	0	0	/	0	0	/	0	0	/	0
Placospongia	1.33	/	2.98	0	/	0	2.96	/	6.76	13.94	/	15.9	20.74	/	23.44	0	/	0	14.07	/	20.93	7.41	/	13.1
Plakortis angulospiculatus	0	/	0	0	/	0	0	/	0	0	/	0	0	/	0	3.7	/	4.84	0	/	0	0	/	0
Plakortis sp.	0	/	0	0	/	0	0	/	0	0.61	/	2.01	0	/	0	0	/	0	0	/	0	0	/	0
Stelletta sp.	2.67	/	3.65	0	/	0	0	/	0	0	/	0	0	/	0	0.74	/	2.22	0	/	0	0	/	0
Tethya sp. 1	0	/	0	0	/	0	5.93	/	15.44	12.12	/	29.49	18.52	/	37.23	7.41	/	22.22	8.15	/	9.88	21.48	/	52.36
Nemertea	32.67	/	72.86	0	/	0	15.56	/	42.04	10.61	/	32.64	0.37	/	1.57	2.22	/	9.43	5.93	/	18.56	1.11	/	4.71
Nemertea	1.33	/	2.98	0	/	0	0	/	0	0	/	0	0	/	0	0	/	0	0	/	0	0	/	0
Gorgonorhynchus cf. bermudensis	64	/	97.37	0	/	0	31.11	/	56.67	21.21	/	44.6	0.74	/	2.22	4.44	/	13.33	11.85	/	25.56	2.22	/	6.67
Annelida	7.11	/	27.46	0.86	/	3.9	4.57	/	18.94	4.75	/	22.4	4.2	/	26.36	0.74	/	4.61	3.33	/	16.57	0.86	/	2.91
Dorvillea moniloceras	0	/	0	0	/	0	0.74	/	2.22	0.61	/	2.01	0	/	0	0	/	0	0	/	0	0	/	0
Harmothoe sp.	0	/	0	0	/	0	14.07	/	42.22	0	/	0	0	/	0	0	/	0	0	/	0	0	/	0
Hermodice carunculata	4	/	5.96	1.48	/	2.94	0.74	/	2.22	0	/	0	0	/	0	0	/	0	0	/	0	0	/	0
Notopygos sp.	38.67	/	62.61	0	/	0	6.67	/	15.63	1.21	/	2.7	0	/	0	0	/	0	0	/	0	0	/	0
Polychaeta sp. 1	0	/	0	3.7	/	8.89	4.44	/	13.33	26.67	/	51.12	25.19	/	63.31	3.7	/	11.11	20	/	38.01	5.19	/	5.56
Polychaeta sp. 2	0	/	0	0	/	0	0.74	/	2.22	0	/	0	0	/	0	0.74	/	2.22	0	/	0	0	/	0
Arthropoda	0.44	/	1.69	0	/	0	0.12	/	0.91	0.1	/	0.82	0	/	0	0.12	/	0.91	1.98	/	7.05	1.48	/	6.56
Amphipoda	0	/	0	0	/	0	0	/	0	0	/	0	0	/	0	0	/	0	5.93	/	10.24	0	/	0
Cirolana adriani	0	/	0	0	/	0	0	/	0	0	/	0	0	/	0	0	/	0	0	/	0	5.19	/	11.44
Farfantepenaeus sp.	2.67	/	3.65	0	/	0	0.74	/	2.22	0.61	/	2.01	0	/	0	0	/	0	0.74	/	2.22	0	/	0
Isopoda	0	/	0	0	/	0	0	/	0	0	/	0	0	/	0	0	/	0	0	/	0	3.7	/	11.11
Mayawekelia	0	/	0	0	/	0	0	/	0	0	/	0	0	/	0	0	/	0	5.19	/	13.24	0	/	0
Penaeidae	0	/	0	0	/	0	0	/	0	0	/	0	0	/	0	0.74	/	2.22	0	/	0	0	/	0
Mollusca	27.2	/	75.25	8.59	/	32.89	18.81	/	54.41	11.39	/	41.21	11.85	/	40.1	7.41	/	26.02	10.52	/	33.44	12.59	/	38.25
Cypraea zebra	0	/	0	0	/	0	0	/	0	0	/	0	0	/	0	0	/	0	0	/	0	0	/	0
Gasteropoda	0	/	0	0	/	0	0.74	/	2.22	0	/	0	0	/	0	0	/	0	0	/	0	0	/	0
Heterobranchia	1.33	/	2.98	0	/	0	0.74	/	2.22	0	/	0	0	/	0	0	/	0	0	/	0	0	/	0
Hyalina (Volvarina) avena	133.33	/	127.89	42.96	/	65.5	91.85	/	93.62	56.97	/	79.46	59.26	/	75.38	37.04	/	49.9	52.59	/	60.5	62.96	/	66.93
Lima (Ctenoides) cf. scabra	1.33	/	2.98	0	/	0	0.74	/	2.22	0	/	0	0	/	0	0	/	0	0	/	0	0	/	0
Echinodermata	26.53	/	114.91	41.56	/	164.87	65.41	/	261.65	65.09	/	328.9	49.85	/	231.17	38.15	/	184.27	39.33	/	202.99	63.48	/	318.99
Asterina pompom	0	/	0	0.74	/	2.22	5.19	/	10.94	3.03	/	5.47	0.74	/	2.22	0.74	/	2.22	2.22	/	4.71	5.19	/	8.68
Copidaster cavernicola	1.33	/	2.98	0.74	/	2.22	0.74	/	2.22	0	/	0	0.74	/	2.22	0	/	0	0	/	0	0	/	0
Eucidaris tribuloides	0	/	0	0	/	0	0	/	0	0	/	0	0	/	0	0	/	0	0	/	0	0	/	0
Holothuria surinamensis	0	/	0	0	/	0	0	/	0	0.61	/	2.01	0	/	0	0	/	0	0	/	0	0	/	0
Mithrodia clavigera	1.33	/	2.98	0	/	0	0	/	0	0	/	0	0	/	0	0	/	0	0	/	0	0	/	0
Ophiocoma wendtii	1.33	/	2.98	0	/	0	0	/	0	0	/	0	0	/	0	0	/	0	0	/	0	0	/	0
Ophionereis commutabilis	254.67	/	298.83	411.11	/	362.78	645.19	/	584.18	647.27	/	874.52	497.04	/	586.99	380.74	/	480.68	391.11	/	551.07	629.63	/	855.16
Ophiothrix angulata	0	/	0	2.22	/	6.67	2.96	/	6.76	0	/	0	0	/	0	0	/	0	0	/	0	0	/	0
Ophiothrix orstedii	2.67	/	5.96	0.74	/	2.22	0	/	0	0	/	0	0	/	0	0	/	0	0	/	0	0	/	0
Ophiothrix suensonii	4	/	8.94	0	/	0	0	/	0	0	/	0	0	/	0	0	/	0	0	/	0	0	/	0
Chordata	1.52	/	7.06	0.63	/	2.86	4.76	/	15.77	8.57	/	33.4	14.92	/	58.24	4.76	/	17.66	7.51	/	20.58	11.85	/	47.77
Ascidia sp. 1	0	/	0	2.22	/	6.67	18.52	/	35.24	32.73	/	71.77	17.04	/	19.47	30.37	/	39.17	22.96	/	30.02	2.96	/	4.84
Ascidia sp. 2	0	/	0	0	/	0	0	/	0	0	/	0	82.22	/	140.08	0.74	/	2.22	14.81	/	35.08	0	/	0
Ascidia sp. 3	0	/	0	0	/	0	0.74	/	2.22	0	/	0	0	/	0	0	/	0	0	/	0	0	/	0
Didemnum sp.	0	/	0	0	/	0	0	/	0	12.73	/	42.21	0	/	0	0	/	0	7.41	/	22.22	66.67	/	110.96
Pyura munita	10.67	/	17.38	2.22	/	3.33	13.33	/	16.33	14.55	/	22.87	5.19	/	8.68	1.48	/	2.94	6.67	/	12.02	13.33	/	35.28
Teleostei sp. 1	0	/	0	0	/	0	0.74	/	2.22	0	/	0	0	/	0	0.74	/	2.22	0	/	0	0	/	0
Teleostei sp. 2	0	/	0	0	/	0	0	/	0	0	/	0	0	/	0	0	/	0	0.74	/	2.22	0	/	0
Cnidaria	0	/	0	0	/	0	0	/	0	2.73	/	12.79	8.15	/	22.59	1.85	/	7.86	0	/	0	0	/	0
Actinaria	0	/	0	0	/	0	0	/	0	0	/	0	0	/	0	0	/	0	0	/	0	0	/	0
Balanophyllia cf. bayeri	0	/	0	0	/	0	0	/	0	5.45	/	18.09	16.3	/	30.57	3.7	/	11.11	0	/	0	0	/	0
Platyhelminthes	0	/	0	0	/	0	0.74	/	2.22	0	/	0	0	/	0	0	/	0	0	/	0	0	/	0
Rhabditophora	0	/	0	0	/	0	0.74	/	2.22	0	/	0	0	/	0	0	/	0	0	/	0	0	/	0
